# Supplementary material for: SARS-CoV-2 nsp16 is regulated by host E3 ubiquitin ligases, UBR5 and MARCHF7
Source: eLife. 2025 May 13;13:RP102277. doi: 10.7554/eLife.102277 (PMC12074641; doi:10.7554/eLife.102277)
Supplement: Figure 1—source data 2. [file elife-102277-fig1-data2.zip]

Archive with 21 entries (16 files):
- Figure 1-source data 2/
- Figure 1-source data 2/Figure 1A-source data 2/
- Figure 1-source data 2/Figure 1A-source data 2/anti-Flag nsp.tif
- Figure 1-source data 2/Figure 1A-source data 2/anti-Flag nsp12.tif
- Figure 1-source data 2/Figure 1A-source data 2/anti-Flag nsp2 3N.tif
- Figure 1-source data 2/Figure 1A-source data 2/anti-GFP nsp-2.tif
- Figure 1-source data 2/Figure 1A-source data 2/anti-GFP nsp.tif
- Figure 1-source data 2/Figure 1A-source data 2/GAPDH.tif
- Figure 1-source data 2/Figure 1A-source data 2/Tubulin-2.tif
- Figure 1-source data 2/Figure 1A-source data 2/Tubulin.tif
- Figure 1-source data 2/Figure 1B-source data 2/
- Figure 1-source data 2/Figure 1B-source data 2/anti-Flag nsp16.tif
- Figure 1-source data 2/Figure 1B-source data 2/anti-Flag nsp16_2.tif
- Figure 1-source data 2/Figure 1B-source data 2/Tubulin.tif
- Figure 1-source data 2/Figure 1B-source data 2/Tubulin_2.tif
- Figure 1-source data 2/Figure 1C-source data 2/
- Figure 1-source data 2/Figure 1C-source data 2/anti-Flag nsp16.tif
- Figure 1-source data 2/Figure 1C-source data 2/Tubulin.tif
- Figure 1-source data 2/Figure 1E-source data 2/
- Figure 1-source data 2/Figure 1E-source data 2/anti-actin.tif
- Figure 1-source data 2/Figure 1E-source data 2/anti-Flag nsp16.tif
