# Supplementary material for: SARS-CoV-2 nsp16 is regulated by host E3 ubiquitin ligases, UBR5 and MARCHF7
Source: eLife. 2025 May 13;13:RP102277. doi: 10.7554/eLife.102277 (PMC12074641; doi:10.7554/eLife.102277)
Supplement: Figure 2—source data 1. [file elife-102277-fig2-data1.zip]

Archive with 6 entries (5 files):
- Figure 2-source data 1/
- Figure 2-source data 1/Figure 2A-source data 1 .pdf
- Figure 2-source data 1/Figure 2B-source data 1.pdf
- Figure 2-source data 1/Figure 2C-source data 1.pdf
- Figure 2-source data 1/Figure 2D-source data 1.pdf
- Figure 2-source data 1/Figure 2E-source data 1.pdf
