# Supplementary material for: SARS-CoV-2 nsp16 is regulated by host E3 ubiquitin ligases, UBR5 and MARCHF7
Source: eLife. 2025 May 13;13:RP102277. doi: 10.7554/eLife.102277 (PMC12074641; doi:10.7554/eLife.102277)
Supplement: Figure 3—source data 2. [file elife-102277-fig3-data2.zip]

Archive with 52 entries (45 files):
- Figure 3-source data 2/
- Figure 3-source data 2/Figure 3A-source data 2/
- Figure 3-source data 2/Figure 3A-source data 2/Actin.tif
- Figure 3-source data 2/Figure 3A-source data 2/Actin_2.tif
- Figure 3-source data 2/Figure 3A-source data 2/nsp16-input.tif
- Figure 3-source data 2/Figure 3A-source data 2/nsp16-input_2.tif
- Figure 3-source data 2/Figure 3A-source data 2/nsp16-IP-2.tif
- Figure 3-source data 2/Figure 3A-source data 2/nsp16-IP.tif
- Figure 3-source data 2/Figure 3A-source data 2/Ub-Myc.tif
- Figure 3-source data 2/Figure 3B-source data 2/
- Figure 3-source data 2/Figure 3B-source data 2/nsp16-input.tif
- Figure 3-source data 2/Figure 3B-source data 2/nsp16-IP.tif
- Figure 3-source data 2/Figure 3B-source data 2/Tubulin.tif
- Figure 3-source data 2/Figure 3B-source data 2/Ub-input.tif
- Figure 3-source data 2/Figure 3B-source data 2/Ub-IP.tif
- Figure 3-source data 2/Figure 3C-source data 2/
- Figure 3-source data 2/Figure 3C-source data 2/MARCHF7.tif
- Figure 3-source data 2/Figure 3C-source data 2/nsp16-input.tif
- Figure 3-source data 2/Figure 3C-source data 2/nsp16-IP.tif
- Figure 3-source data 2/Figure 3C-source data 2/Tubulin.tif
- Figure 3-source data 2/Figure 3C-source data 2/Ub-Myc-input.tif
- Figure 3-source data 2/Figure 3C-source data 2/Ub-Myc-IP.tif
- Figure 3-source data 2/Figure 3C-source data 2/UBR5-1.tif
- Figure 3-source data 2/Figure 3C-source data 2/UBR5.tif
- Figure 3-source data 2/Figure 3D-source data 2/
- Figure 3-source data 2/Figure 3D-source data 2/nsp16-input.tif
- Figure 3-source data 2/Figure 3D-source data 2/nsp16-IP.tif
- Figure 3-source data 2/Figure 3D-source data 2/Tubulin-input.tif
- Figure 3-source data 2/Figure 3D-source data 2/Ub-input.tif
- Figure 3-source data 2/Figure 3D-source data 2/Ub-IP.tif
- Figure 3-source data 2/Figure 3E-source data 2/
- Figure 3-source data 2/Figure 3E-source data 2/nsp16-input-2.tif
- Figure 3-source data 2/Figure 3E-source data 2/nsp16-input.tif
- Figure 3-source data 2/Figure 3E-source data 2/nsp16-IP-2.tif
- Figure 3-source data 2/Figure 3E-source data 2/nsp16-IP.tif
- Figure 3-source data 2/Figure 3E-source data 2/Tubulin-input-2.tif
- Figure 3-source data 2/Figure 3E-source data 2/Tubulin-input.tif
- Figure 3-source data 2/Figure 3E-source data 2/Ub-input-2.tif
- Figure 3-source data 2/Figure 3E-source data 2/Ub-input.tif
- Figure 3-source data 2/Figure 3E-source data 2/Ub-IP-2.tif
- Figure 3-source data 2/Figure 3E-source data 2/Ub-IP.tif
- Figure 3-source data 2/Figure 3F-source data 2/
- Figure 3-source data 2/Figure 3F-source data 2/nsp16-input-2.tif
- Figure 3-source data 2/Figure 3F-source data 2/nsp16-input.tif
- Figure 3-source data 2/Figure 3F-source data 2/nsp16-IP-2.tif
- Figure 3-source data 2/Figure 3F-source data 2/nsp16-IP.tif
- Figure 3-source data 2/Figure 3F-source data 2/Tubulin-input-2.tif
- Figure 3-source data 2/Figure 3F-source data 2/Tubulin-input.tif
- Figure 3-source data 2/Figure 3F-source data 2/Ub-input-2.tif
- Figure 3-source data 2/Figure 3F-source data 2/Ub-input.tif
- Figure 3-source data 2/Figure 3F-source data 2/Ub-IP-2.tif
- Figure 3-source data 2/Figure 3F-source data 2/Ub-IP.tif
