# Supplementary material for: SARS-CoV-2 nsp16 is regulated by host E3 ubiquitin ligases, UBR5 and MARCHF7
Source: eLife. 2025 May 13;13:RP102277. doi: 10.7554/eLife.102277 (PMC12074641; doi:10.7554/eLife.102277)
Supplement: Figure 4—source data 2. [file elife-102277-fig4-data2.zip]

Archive with 16 entries (13 files):
- Figure 4-source data 2/
- Figure 4-source data 2/Figure 4A-source data 2/
- Figure 4-source data 2/Figure 4A-source data 2/MARCHF7tif.tif
- Figure 4-source data 2/Figure 4A-source data 2/nsp16-Flag.tif
- Figure 4-source data 2/Figure 4A-source data 2/Tubulin.tif
- Figure 4-source data 2/Figure 4A-source data 2/Tubulin_2.tif
- Figure 4-source data 2/Figure 4A-source data 2/UBR5.tif
- Figure 4-source data 2/Figure 4B-source data 2/
- Figure 4-source data 2/Figure 4B-source data 2/MARCHF7 input.tif
- Figure 4-source data 2/Figure 4B-source data 2/MARCHF7 IP.tif
- Figure 4-source data 2/Figure 4B-source data 2/MARCHF7 IP_2.tif
- Figure 4-source data 2/Figure 4B-source data 2/nsp16-HA.tif
- Figure 4-source data 2/Figure 4B-source data 2/Tubulin.tif
- Figure 4-source data 2/Figure 4B-source data 2/Tubulin_2.tif
- Figure 4-source data 2/Figure 4B-source data 2/UBR5-1.tif
- Figure 4-source data 2/Figure 4B-source data 2/UBR5.tif
