# Supplementary material for: SARS-CoV-2 nsp16 is regulated by host E3 ubiquitin ligases, UBR5 and MARCHF7
Source: eLife. 2025 May 13;13:RP102277. doi: 10.7554/eLife.102277 (PMC12074641; doi:10.7554/eLife.102277)
Supplement: Figure 4—figure supplement 2—source data 2. [file elife-102277-fig4-figsupp2-data2.zip]

Archive with 38 entries (33 files):
- Figure 4—figure supplement 2-source data 2/
- Figure 4—figure supplement 2-source data 2/Figure 4—figure supplement 2B-source data 2/
- Figure 4—figure supplement 2-source data 2/Figure 4—figure supplement 2B-source data 2/nsp16-HA.tif
- Figure 4—figure supplement 2-source data 2/Figure 4—figure supplement 2B-source data 2/nsp16-HA_2.tif
- Figure 4—figure supplement 2-source data 2/Figure 4—figure supplement 2B-source data 2/Tubulin.tif
- Figure 4—figure supplement 2-source data 2/Figure 4—figure supplement 2B-source data 2/Tubulin_2.tif
- Figure 4—figure supplement 2-source data 2/Figure 4—figure supplement 2B-source data 2/UBR5.tif
- Figure 4—figure supplement 2-source data 2/Figure 4—figure supplement 2B-source data 2/UBR5_2.tif
- Figure 4—figure supplement 2-source data 2/Figure 4—figure supplement 2C-source data 2/
- Figure 4—figure supplement 2-source data 2/Figure 4—figure supplement 2C-source data 2/nsp16-HA input.tif
- Figure 4—figure supplement 2-source data 2/Figure 4—figure supplement 2C-source data 2/nsp16-HA IP.tif
- Figure 4—figure supplement 2-source data 2/Figure 4—figure supplement 2C-source data 2/Tubulin input.tif
- Figure 4—figure supplement 2-source data 2/Figure 4—figure supplement 2C-source data 2/Ub-Flag input.tif
- Figure 4—figure supplement 2-source data 2/Figure 4—figure supplement 2C-source data 2/Ub-Flag IP.tif
- Figure 4—figure supplement 2-source data 2/Figure 4—figure supplement 2C-source data 2/UBR5 input.tif
- Figure 4—figure supplement 2-source data 2/Figure 4—figure supplement 2C-source data 2/UBR5 IP.tif
- Figure 4—figure supplement 2-source data 2/Figure 4—figure supplement 2E-source data 2/
- Figure 4—figure supplement 2-source data 2/Figure 4—figure supplement 2E-source data 2/anti-Myc-1.tif
- Figure 4—figure supplement 2-source data 2/Figure 4—figure supplement 2E-source data 2/anti-Myc-1_2.tif
- Figure 4—figure supplement 2-source data 2/Figure 4—figure supplement 2E-source data 2/anti-Myc-2.tif
- Figure 4—figure supplement 2-source data 2/Figure 4—figure supplement 2E-source data 2/anti-Myc-2_2.tif
- Figure 4—figure supplement 2-source data 2/Figure 4—figure supplement 2E-source data 2/nsp16.tif
- Figure 4—figure supplement 2-source data 2/Figure 4—figure supplement 2E-source data 2/nsp16_2.tif
- Figure 4—figure supplement 2-source data 2/Figure 4—figure supplement 2E-source data 2/Tubulin.tif
- Figure 4—figure supplement 2-source data 2/Figure 4—figure supplement 2E-source data 2/Tubulin_2.tif
- Figure 4—figure supplement 2-source data 2/Figure 4—figure supplement 2F-source data 2/
- Figure 4—figure supplement 2-source data 2/Figure 4—figure supplement 2F-source data 2/anti-Myc input.tif
- Figure 4—figure supplement 2-source data 2/Figure 4—figure supplement 2F-source data 2/anti-Myc input_2.tif
- Figure 4—figure supplement 2-source data 2/Figure 4—figure supplement 2F-source data 2/anti-Myc-2 IP.tif
- Figure 4—figure supplement 2-source data 2/Figure 4—figure supplement 2F-source data 2/anti-Myc-3 IP.tif
- Figure 4—figure supplement 2-source data 2/Figure 4—figure supplement 2F-source data 2/anti-Myc-4 IP.tif
- Figure 4—figure supplement 2-source data 2/Figure 4—figure supplement 2F-source data 2/Myc input 2.tif
- Figure 4—figure supplement 2-source data 2/Figure 4—figure supplement 2F-source data 2/Myc input 2_2.tif
- Figure 4—figure supplement 2-source data 2/Figure 4—figure supplement 2F-source data 2/nsp16-input.tif
- Figure 4—figure supplement 2-source data 2/Figure 4—figure supplement 2F-source data 2/nsp16-IP.tif
- Figure 4—figure supplement 2-source data 2/Figure 4—figure supplement 2F-source data 2/Tubulin input.tif
- Figure 4—figure supplement 2-source data 2/Figure 4—figure supplement 2F-source data 2/Ub IP.tif
- Figure 4—figure supplement 2-source data 2/Figure 4—figure supplement 2F-source data 2/Ub-input.tif
