# Supplementary material for: SARS-CoV-2 nsp16 is regulated by host E3 ubiquitin ligases, UBR5 and MARCHF7
Source: eLife. 2025 May 13;13:RP102277. doi: 10.7554/eLife.102277 (PMC12074641; doi:10.7554/eLife.102277)
Supplement: Figure 5—source data 2. [file elife-102277-fig5-data2.zip]

Archive with 21 entries (18 files):
- Figure 5-source data 2/
- Figure 5-source data 2/Figure 5A-source data 2/
- Figure 5-source data 2/Figure 5A-source data 2/MARCHF7-input.tif
- Figure 5-source data 2/Figure 5A-source data 2/MARCHF7-IP.tif
- Figure 5-source data 2/Figure 5A-source data 2/nsp16-input.tif
- Figure 5-source data 2/Figure 5A-source data 2/nsp16-IP.tif
- Figure 5-source data 2/Figure 5A-source data 2/Tubulin-input.tif
- Figure 5-source data 2/Figure 5A-source data 2/Ub-input.tif
- Figure 5-source data 2/Figure 5A-source data 2/Ub-IP.tif
- Figure 5-source data 2/Figure 5A-source data 2/UBR5-input.tif
- Figure 5-source data 2/Figure 5A-source data 2/UBR5-IP.tif
- Figure 5-source data 2/Figure 5I-source data 2/
- Figure 5-source data 2/Figure 5I-source data 2/MARCHF7.tif
- Figure 5-source data 2/Figure 5I-source data 2/SARS-CoV-2-N in supernatant.tif
- Figure 5-source data 2/Figure 5I-source data 2/SARS-CoV-2-N in supernatant_2.tif
- Figure 5-source data 2/Figure 5I-source data 2/SARS-CoV-2-N.tif
- Figure 5-source data 2/Figure 5I-source data 2/SARS-CoV-2-N_2.tif
- Figure 5-source data 2/Figure 5I-source data 2/Tubulin.tif
- Figure 5-source data 2/Figure 5I-source data 2/Tubulin_2.tif
- Figure 5-source data 2/Figure 5I-source data 2/UBR5-2.tif
- Figure 5-source data 2/Figure 5I-source data 2/UBR5.tif
