# Supplementary material for: SARS-CoV-2 nsp16 is regulated by host E3 ubiquitin ligases, UBR5 and MARCHF7
Source: eLife. 2025 May 13;13:RP102277. doi: 10.7554/eLife.102277 (PMC12074641; doi:10.7554/eLife.102277)
Supplement: Figure 6—figure supplement 2—source data 2. [file elife-102277-fig6-figsupp2-data2.zip]

Archive with 7 entries (5 files):
- Figure 6—figure supplement 2-source data 2/
- Figure 6—figure supplement 2-source data 2/Figure 6—figure supplement 2G-H-source data 2/
- Figure 6—figure supplement 2-source data 2/Figure 6—figure supplement 2G-H-source data 2/1-542-MYC.tif
- Figure 6—figure supplement 2-source data 2/Figure 6—figure supplement 2G-H-source data 2/nsp16-Flag.tif
- Figure 6—figure supplement 2-source data 2/Figure 6—figure supplement 2G-H-source data 2/SARS-COV-2-N.tif
- Figure 6—figure supplement 2-source data 2/Figure 6—figure supplement 2G-H-source data 2/Tubulin.tif
- Figure 6—figure supplement 2-source data 2/Figure 6—figure supplement 2G-H-source data 2/ΔHECT.tif
