# Supplementary material for: SARS-CoV-2 nsp16 is regulated by host E3 ubiquitin ligases, UBR5 and MARCHF7
Source: eLife. 2025 May 13;13:RP102277. doi: 10.7554/eLife.102277 (PMC12074641; doi:10.7554/eLife.102277)
Supplement: Figure 6—figure supplement 2—source data 3. [file elife-102277-fig6-figsupp2-data3.zip]

Archive with 2 entries (1 files):
- Figure 6—figure supplement 2-source data 3/
- Figure 6—figure supplement 2-source data 3/Figure 6—figure supplement 2-source data 3 .xlsx
