# Supplementary material for: SARS-CoV-2 nsp16 is regulated by host E3 ubiquitin ligases, UBR5 and MARCHF7
Source: eLife. 2025 May 13;13:RP102277. doi: 10.7554/eLife.102277 (PMC12074641; doi:10.7554/eLife.102277)
Supplement: Figure 6—figure supplement 3—source data 2. [file elife-102277-fig6-figsupp3-data2.zip]

Archive with 23 entries (20 files):
- Figure 6—figure supplement 3-source data 2/
- Figure 6—figure supplement 3-source data 2/Figure 6—figure supplement 3B-source data 2/
- Figure 6—figure supplement 3-source data 2/Figure 6—figure supplement 3B-source data 2/nsp16-HA-2.tif
- Figure 6—figure supplement 3-source data 2/Figure 6—figure supplement 3B-source data 2/nsp16-HA.tif
- Figure 6—figure supplement 3-source data 2/Figure 6—figure supplement 3B-source data 2/Tubulin-2.tif
- Figure 6—figure supplement 3-source data 2/Figure 6—figure supplement 3B-source data 2/Tubulin.tif
- Figure 6—figure supplement 3-source data 2/Figure 6—figure supplement 3C-source data 2/
- Figure 6—figure supplement 3-source data 2/Figure 6—figure supplement 3C-source data 2/MARCHF7-2.tif
- Figure 6—figure supplement 3-source data 2/Figure 6—figure supplement 3C-source data 2/MARCHF7-3.tif
- Figure 6—figure supplement 3-source data 2/Figure 6—figure supplement 3C-source data 2/MARCHF7-3_2.tif
- Figure 6—figure supplement 3-source data 2/Figure 6—figure supplement 3C-source data 2/MARCHF7.tif
- Figure 6—figure supplement 3-source data 2/Figure 6—figure supplement 3C-source data 2/nsp16-HA-2.tif
- Figure 6—figure supplement 3-source data 2/Figure 6—figure supplement 3C-source data 2/nsp16-HA-3.tif
- Figure 6—figure supplement 3-source data 2/Figure 6—figure supplement 3C-source data 2/nsp16-HA-3_2.tif
- Figure 6—figure supplement 3-source data 2/Figure 6—figure supplement 3C-source data 2/nsp16-HA.tif
- Figure 6—figure supplement 3-source data 2/Figure 6—figure supplement 3C-source data 2/Tubulin-2.tif
- Figure 6—figure supplement 3-source data 2/Figure 6—figure supplement 3C-source data 2/Tubulin-3.tif
- Figure 6—figure supplement 3-source data 2/Figure 6—figure supplement 3C-source data 2/Tubulin-3_2.tif
- Figure 6—figure supplement 3-source data 2/Figure 6—figure supplement 3C-source data 2/Tubulin.tif
- Figure 6—figure supplement 3-source data 2/Figure 6—figure supplement 3C-source data 2/UBR5-2.tif
- Figure 6—figure supplement 3-source data 2/Figure 6—figure supplement 3C-source data 2/UBR5-3.tif
- Figure 6—figure supplement 3-source data 2/Figure 6—figure supplement 3C-source data 2/UBR5-3_2.tif
- Figure 6—figure supplement 3-source data 2/Figure 6—figure supplement 3C-source data 2/UBR5.tif
