# Supplementary material for: SARS-CoV-2 nsp16 is regulated by host E3 ubiquitin ligases, UBR5 and MARCHF7
Source: eLife. 2025 May 13;13:RP102277. doi: 10.7554/eLife.102277 (PMC12074641; doi:10.7554/eLife.102277)
Supplement: Figure 7—source data 2. [file elife-102277-fig7-data2.zip]

Archive with 8 entries (6 files):
- Figure 7-source data 2/
- Figure 7-source data 2/Figure 7B-source data 2/
- Figure 7-source data 2/Figure 7B-source data 2/MARCHF7.tif
- Figure 7-source data 2/Figure 7B-source data 2/MARCHF7_2.tif
- Figure 7-source data 2/Figure 7B-source data 2/Tubulin-2.tif
- Figure 7-source data 2/Figure 7B-source data 2/Tubulin.tif
- Figure 7-source data 2/Figure 7B-source data 2/Tubulin_2.tif
- Figure 7-source data 2/Figure 7B-source data 2/UBR5.tif
