# Supplementary material for: SARS-CoV-2 nsp16 is regulated by host E3 ubiquitin ligases, UBR5 and MARCHF7
Source: eLife. 2025 May 13;13:RP102277. doi: 10.7554/eLife.102277 (PMC12074641; doi:10.7554/eLife.102277)
Supplement: Figure 8—figure supplement 1—source data 2. [file elife-102277-fig8-figsupp1-data2.zip]

Archive with 37 entries (32 files):
- Figure 8—figure supplement 1-source data 2/
- Figure 8—figure supplement 1-source data 2/Figure 8—figure supplement 1A-source data 2/
- Figure 8—figure supplement 1-source data 2/Figure 8—figure supplement 1A-source data 2/ACTIN-1.tif
- Figure 8—figure supplement 1-source data 2/Figure 8—figure supplement 1A-source data 2/ACTIN-2.tif
- Figure 8—figure supplement 1-source data 2/Figure 8—figure supplement 1A-source data 2/ACTIN-3.tif
- Figure 8—figure supplement 1-source data 2/Figure 8—figure supplement 1A-source data 2/ACTIN-4.tif
- Figure 8—figure supplement 1-source data 2/Figure 8—figure supplement 1A-source data 2/ACTIN-5-1.tif
- Figure 8—figure supplement 1-source data 2/Figure 8—figure supplement 1A-source data 2/ACTIN-5.tif
- Figure 8—figure supplement 1-source data 2/Figure 8—figure supplement 1A-source data 2/nsp16-1.tif
- Figure 8—figure supplement 1-source data 2/Figure 8—figure supplement 1A-source data 2/nsp16-2.tif
- Figure 8—figure supplement 1-source data 2/Figure 8—figure supplement 1A-source data 2/nsp16-3.tif
- Figure 8—figure supplement 1-source data 2/Figure 8—figure supplement 1A-source data 2/nsp16-4.tif
- Figure 8—figure supplement 1-source data 2/Figure 8—figure supplement 1A-source data 2/nsp16-5-1.tif
- Figure 8—figure supplement 1-source data 2/Figure 8—figure supplement 1A-source data 2/nsp16-5.tif
- Figure 8—figure supplement 1-source data 2/Figure 8—figure supplement 1B-source data 2/
- Figure 8—figure supplement 1-source data 2/Figure 8—figure supplement 1B-source data 2/Actin-1.tif
- Figure 8—figure supplement 1-source data 2/Figure 8—figure supplement 1B-source data 2/Actin-2.tif
- Figure 8—figure supplement 1-source data 2/Figure 8—figure supplement 1B-source data 2/Actin-3.tif
- Figure 8—figure supplement 1-source data 2/Figure 8—figure supplement 1B-source data 2/nsp16-1.tif
- Figure 8—figure supplement 1-source data 2/Figure 8—figure supplement 1B-source data 2/nsp16-2.tif
- Figure 8—figure supplement 1-source data 2/Figure 8—figure supplement 1B-source data 2/nsp16-3.tif
- Figure 8—figure supplement 1-source data 2/Figure 8—figure supplement 1D-source data 2/
- Figure 8—figure supplement 1-source data 2/Figure 8—figure supplement 1D-source data 2/nsp16.tif
- Figure 8—figure supplement 1-source data 2/Figure 8—figure supplement 1D-source data 2/Tubulin.tif
- Figure 8—figure supplement 1-source data 2/Figure 8—figure supplement 1E-source data 2/
- Figure 8—figure supplement 1-source data 2/Figure 8—figure supplement 1E-source data 2/HA-1.tif
- Figure 8—figure supplement 1-source data 2/Figure 8—figure supplement 1E-source data 2/HA-2.tif
- Figure 8—figure supplement 1-source data 2/Figure 8—figure supplement 1E-source data 2/HA-IP-1.tif
- Figure 8—figure supplement 1-source data 2/Figure 8—figure supplement 1E-source data 2/HA-IP-2.tif
- Figure 8—figure supplement 1-source data 2/Figure 8—figure supplement 1E-source data 2/MARCHF7.tif
- Figure 8—figure supplement 1-source data 2/Figure 8—figure supplement 1E-source data 2/Tubulin-1.tif
- Figure 8—figure supplement 1-source data 2/Figure 8—figure supplement 1E-source data 2/Tubulin-2.tif
- Figure 8—figure supplement 1-source data 2/Figure 8—figure supplement 1E-source data 2/Ub-input-1.tif
- Figure 8—figure supplement 1-source data 2/Figure 8—figure supplement 1E-source data 2/Ub-input-2.tif
- Figure 8—figure supplement 1-source data 2/Figure 8—figure supplement 1E-source data 2/Ub-ip-1.tif
- Figure 8—figure supplement 1-source data 2/Figure 8—figure supplement 1E-source data 2/Ub-ip-2.tif
- Figure 8—figure supplement 1-source data 2/Figure 8—figure supplement 1E-source data 2/UBR5.tif
