# Supplementary material for: SARS-CoV-2 nsp16 is regulated by host E3 ubiquitin ligases, UBR5 and MARCHF7
Source: eLife. 2025 May 13;13:RP102277. doi: 10.7554/eLife.102277 (PMC12074641; doi:10.7554/eLife.102277)
Supplement: Figure 8—figure supplement 1—source data 3. [file elife-102277-fig8-figsupp1-data3.zip › Figure 8—figure supplement 1-source data 3/Figure 8—figure supplement 1-source data 3.xlsx]

## Sheet: Fig.7
Figure 8—figure supplement 1D
	NC			siMARCHF7			siUBR5
nsp16-WT	1	1	1	0.514057	0.479632	0.441351	0.747425	0.68302	0.558644
nsp16-K76R	1	1	1	0.558644	0.550953	0.574349	0.697372	0.673617	0.852635
